# Supplementary material for: Are genes faster than crabs? Mitochondrial introgression exceeds larval dispersal during population expansion of the invasive crab Carcinus maenas
Source: R Soc Open Sci. 2014 Oct 15;1(2):140202. doi: 10.1098/rsos.140202 (PMC4448889; doi:10.1098/rsos.140202)
Supplement: Supplemental Data File contains all data used in the analyses included in this manuscript [file rsos140202supp1.xlsx]

## Sheet: Sheet1
Year	Individual ID	msat locus										COI haplotype	Q1 (south)	Q2 (north)	mean Q1
		Cama06	Cama03	Cama20	Cama22A	Cmca14	Cama24	Cama08	Cama07	Cama10
2000	MP1	217258	191191	130150	147174	255255	178182	129197	168172	104104		1 (A)	0.95	0.05
	MP2	208250	191195	128128	147147	255255	178182	197203	172172	9292		2 (B)	0.927	0.073
	MP3	217250	195195	130154	149166	255258	178178	203203	156176	9292		1 (A)	0.975	0.025
	MP4	217217	191191	128130	147149	255258	176176	191203	152172	9292		1 (A)	0.968	0.032
	MP5	192196	191195	128128	147147	255255	180182	203211	172172	92104		2 (B)	0.953	0.047
	MP6	217242	191195	128128	166174	255258	178178	191203	156176	92104		1 (A)	0.955	0.045
	MP7	208250	191191	128128	149162	255258	178178	203215	156172	92104		1 (A)	0.977	0.023
	MP8	250258	195195	128151	147164	255258	178180	191201	172180	92104		1 (A)	0.892	0.108
	MP9	258258	191195	150150	149162	255258	178178	121201	152172	92104		1 (A)	0.94	0.06
	MP10	250250	191195	128150	147147	255258	178178	197201	172172	104104		1 (A)	0.962	0.038
	MP11	217258	195195	126160	149166	255258	176180	203211	172176	9292		1 (A)	0.97	0.03
	MP12	000000	000000	128154	000000	255255	178178	211211	000000	9292		1 (A)	0.958	0.042
	MP13	208254	191191	130150	147147	255255	176182	129211	172184	92104		1 (A)	0.95	0.05
	MP14	217217	191191	128130	147174	255255	176176	203203	168176	92104		1 (A)	0.956	0.044
	MP15	217217	191191	154154	149164	255258	176176	129203	172172	104104		1 (A)	0.961	0.039	0.952933
	LB1	217250	191195	154154	147166	258258	178180	125191	156184	9292		1 (A)	0.956	0.044
	LB2	217258	191191	126150	147149	255255	180182	203203	172176	9292		1 (A)	0.939	0.061
	LB3	246258	191191	128128	147160	255255	180182	129203	176180	92104		1 (A)	0.737	0.263
	LB4	000000	000000	128154	147149	255255	176182	000000	000000	9292		1 (A)	0.926	0.074
	LB5	208258	191195	150160	149166	255255	178180	191203	172172	9292		2 (B)	0.971	0.029	0.9058
	CH1	217258	191191	128128	149160	255258	178180	129201	156172	92104		1 (A)	0.972	0.028
	CH2	217225	191191	150150	147147	255255	180180	201211	160172	9292		1 (A)	0.882	0.118
	CH3	217258	191191	143154	147166	255258	180180	201203	176184	104104		1 (A)	0.943	0.057
	CH4	208221	191195	115128	147166	255255	180180	199203	172180	92104		1 (A)	0.379	0.621	0.794
	GrC1	208208	000000	123130	166168	255255	180180	000000	000000	92104		1 (A)	0.383	0.617
	GrC2	212221	000000	123143	147168	255255	180180	125125	176184	92104		6 (F)	0.072	0.928
	GrC3	217284	191195	115123	147174	255255	178182	117183	164176	9292		1 (A)	0.268	0.732
	GrC4	000000	000000	123126	166168	255255	178182	000000	176180	9292		5 (E)	0.236	0.764
	GrC5	217229	191191	115130	147164	255255	176178	129203	152172	92104		1 (A)	0.624	0.376
	GrC6	217229	000000	130150	144149	255255	000000	125191	172176	9292		5 (E)	0.6	0.4
	GrC7	229242	191195	126143	151166	255255	178180	117203	172180	104104		4 (D)	0.31	0.69
	GrC8	217246	191191	128128	158166	255258	178180	203211	172176	92104		1 (A)	0.931	0.069	0.428
	GC1	000000	000000	128154	147162	255258	178180	191203	172172	9292		4 (D)	0.966	0.034
	GC2	000000	191195	126126	160164	255255	178178	191211	000000	92104		1 (A)	0.831	0.169
	GC3	217258	191195	128128	147159	255258	176180	129191	172180	9292		1 (A)	0.941	0.059
	GC4	217258	191191	128145	144166	255255	178180	191203	172172	000000		1 (A)	0.928	0.072
	GC5	217217	191191	150154	166166	255255	176180	191201	172172	9292		1 (A)	0.968	0.032
	GC6	258258	191195	126154	160166	258258	178180	129211	172176	9292			0.971	0.029
	GC7	208217	191191	134154	147166	255258	176180	191203	176184	9292		1 (A)	0.968	0.032
	GC8	250250	191191	154154	147149	255255	176176	191211	156160	104104		1 (A)	0.978	0.022
	GC9	250250	191191	143150	149168	255258	178182	191203	152172	92104		4 (D)	0.903	0.097	0.939333
	CS1	221221	000000	123130	144164	255255	178180	203207	172176	000000		6 (F)	0.063	0.937
	CS2	208208	191191	130136	149149	255255	176180	183197	172176	104104		4 (D)	0.611	0.389
	CS3	217217	191191	126147	147160	255255	178178	129129	172176	92104		6 (F)	0.953	0.047
	CS4	217217	191195	143143	149166	255255	180182	195199	172180	9292		4 (D)	0.671	0.329
	CS5	229242	195195	115126	144164	255255	185185	183203	172172	9292		4 (D)	0.036	0.964
	CS6	217254	191191	115150	144160	255258	180191	211211	172176	92104		1 (A)	0.716	0.284
	CS7	212242	191191	119123	168170	255255	180185	197211	176176	9292		6 (F)	0.091	0.909
	CS8	221221	195195	128128	168181	255255	180180	201203	164176	92104		6 (F)	0.257	0.743
	CS9	221250	191191	136145	160168	255255	180185	121121	172180	9292		1 (A)	0.05	0.95
	CS10	246246	191191	130136	147160	255264	182186	197201	172180	9292		6 (F)	0.027	0.973
	CS11	208217	191191	128130	149166	255255	180182	125195	172176	92104		8 (H)	0.855	0.145
	CS12	208221	191191	126128	147166	255255	176180	121203	172176	92104		5 (E)	0.545	0.455	0.40625
	SP1	000000	191191	115143	149160	247255	176180	183191	172176	9292		no data	0.402	0.598
	SP2	217217	191195	119128	160166	255258	178180	195199	172176	92104		6 (F)	0.888	0.112
	SP3	225246	191191	156160	147147	255255	178185	129203	172180	92104		4 (D)	0.392	0.608
	SP4	217229	191191	128130	147166	255255	178180	195203	172180	9292		1 (A)	0.698	0.302
	SP5	217229	191191	128154	166166	255258	176178	203203	172172	92104		6 (F)	0.935	0.065
	SP6	208217	191195	151158	160166	255255	178180	203203	176176	9292		1 (A)	0.948	0.052
	SP7	208250	191191	128128	147185	255258	178180	191211	172172	104104		1 (A)	0.975	0.025
	SP8	217250	191191	151154	166166	255255	176178	203203	172176	104104		1 (A)	0.975	0.025
	SP9	217217	191195	151151	147185	255258	178178	203203	164176	9292		1 (A)	0.958	0.042
	SP10	208250	191191	128130	147147	255255	178180	187203	172172	9292		5 (E)	0.899	0.101
	SP11	208217	191195	128128	149160	255255	176178	203211	172176	9292		1 (A)	0.967	0.033
	SP12	208229	191191	126126	147166	255255	180185	191201	172176	92104		5 (E)	0.466	0.534	0.791917
	BC1	242242	191191	128136	166166	255255	176186	191197	164172	9292		1 (A)	0.418	0.582
	BC2	221246	191191	123126	160160	255255	182186	121203	172176	9292		5 (E)	0.036	0.964
	BC3	217217	000000	130145	147160	255255	176180	000000	172176	92104		1 (A)	0.877	0.123
	BC4	229229	191191	130130	147168	264264	176178	125203	172180	92104		5 (E)	0.065	0.935
	BC5	217217	191191	128128	144166	255255	176180	211211	172172	92104		1 (A)	0.944	0.056
	BC6	217217	191195	154160	149166	255255	178180	191211	164176	92104		1 (A)	0.963	0.037
	BC7	208258	191191	126126	144160	255255	180186	207211	172172	9292		6 (F)	0.356	0.644	0.522714
	C1	221221	191191	130130	147160	255255	185191	125201	172172	9292		1 (A)	0.03	0.97
	C2	000000	191191	128128	147147	255255	185191	197211	164172	9292		4 (D)	0.401	0.599
	C3	000000	000000	123154	144166	255255	176178	121121	164180	92104		1 (A)	0.317	0.683
	C4	221242	191191	128130	149170	258258	180180	121211	164184	104104		1 (A)	0.57	0.43
	C5	217217	191195	115154	166168	255255	180182	203203	172172	9292		11 (K)	0.762	0.238
	C6	246246	191191	130143	147147	247255	180180	125195	172176	9292		5 (E)	0.088	0.912
	C7	250284	191191	123128	164166	255255	180180	203203	164172	9292		6 (F)	0.36	0.64
	C8	217246	000000	128130	147166	255258	000000	129197	156176	104104		6 (F)	0.888	0.112
	C9	208221	191195	123123	147164	255255	180180	199203	172180	92104		4 (D)	0.076	0.924	0.388
	H1	221250	191191	130130	168181	255255	180186	199203	172180	92104		4 (D)	0.05	0.95
	H2	229242	191191	126130	160164	255255	180191	203203	176180	92104		6 (F)	0.047	0.953
	H3	250250	191191	123154	147147	255255	176191	201203	139172	9292		4 (D)	0.413	0.587
	H4	225229	191191	115115	147164	255264	176176	121183	164180	92104		4 (D)	0.033	0.967
	H5	196254	191191	128128	166166	255255	180180	191203	156176	92104		1 (A)	0.971	0.029
	H6	221221	191191	115130	170181	255255	176180	125125	164172	9292		4 (D)	0.027	0.973
	H7	000000	000000	000000	147176	255255	185185	183203	172172	000000		1 (A)	0.068	0.932
	H8	229229	191191	130130	160164	255255	176182	000000	176176	9292		6 (F)	0.048	0.952
	H9	000000	191191	130143	170176	255255	178190	117117	000000	9292		6 (F)	0.063	0.937
	H10	229229	191195	115130	164181	255264	180185	203207	172172	9292		4 (D)	0.031	0.969
	H11	208208	191191	128130	147166	255258	176180	187203	172176	104104		5 (E)	0.953	0.047
	H12	225284	191191	115130	147164	255255	185191	121125	176180	9292		6 (F)	0.021	0.979	0.227083
	MC1	221284	191191	115115	147164	255255	180186	199201	172176	9292		5 (E)	0.027	0.973
	MC2	284284	191191	123160	144160	255255	180185	199201	172172	9292		5 (E)	0.051	0.949
	MC3	217242	191191	123143	144185	255264	176178	121201	176180	9292		5 (E)	0.222	0.778
	MC4	221221	191191	123128	166176	255255	186186	197201	172176	92104		6 (F)	0.14	0.86
	MC5	217217	191191	115128	170176	255255	180186	199199	172176	9292		6 (F)	0.294	0.706
	MC6	246246	191191	115128	160164	255255	185185	125203	172180	92104		4 (D)	0.064	0.936
	MC7	221221	191191	126126	144164	255255	185185	117121	164172	9292		4 (D)	0.022	0.978
	MC8	246246	191195	115130	144147	255255	180185	121201	176180	92104		6 (F)	0.032	0.968
	MC9	221250	191191	115123	147181	255264	180182	121197	176180	9292		6 (F)	0.033	0.967	0.0983333
	TB1	000000	000000	115130	147164	255255	182185	125197	139172	92104		5 (E)	0.041	0.959
	TB2	242246	191191	123123	147170	255255	185185	121197	172176	9292		6 (F)	0.023	0.977
	TB3	208229	191191	130130	144147	255255	180185	125207	164172	9292		5 (E)	0.041	0.959
	TB4	246246	191191	115130	144168	255255	185191	203203	176180	92104		5 (E)	0.032	0.968
	TB5	242242	191191	136136	147160	255264	180185	199207	172176	9292		4 (D)	0.024	0.976
	TB6	229242	191195	126154	147147	255264	180186	117203	172176	9292		6 (F)	0.156	0.844
	TB7	258258	191191	119126	147147	255255	180185	201201	176180	9292		6 (F)	0.336	0.664
	TB8	229229	191191	136143	144147	255255	178180	121125	139180	9292		6 (F)	0.039	0.961
	TB9	246246	191191	123128	160164	255264	182185	201203	172176	9292		6 (F)	0.074	0.926
	TB10	217229	191191	128128	160164	255264	180185	183199	172176	92104		6 (F)	0.28	0.72	0.1046
	LB1	221284	195195	123130	144147	255255	185186	125199	180180	104104		5 (E)	0.03	0.97
	LB2	246250	191191	123143	147164	255255	180182	199203	172176	104104		5 (E)	0.113	0.887
	LB3	221229	191191	130136	147147	255255	178180	125197	164176	9292		5 (E)	0.056	0.944
	LB4	221229	191191	115136	168170	255255	180180	197197	180180	92104		6 (F)	0.024	0.976
	LB5	000000	000000	143143	144147	255255	176185	187197	172176	9292		5 (E)	0.115	0.885
	LB6	221225	191191	115130	170181	255255	185191	121203	164180	9292		5 (E)	0.021	0.979
	LB7	221221	000000	130136	144160	255255	176180	121125	172176	92104		4 (D)	0.039	0.961
	LB8	000000	000000	115115	144168	255255	182185	121183	172176	92104		5 (E)	0.032	0.968
	LB9	208221	191191	115126	144147	255255	182185	199203	172172	9292		6 (F)	0.063	0.937
	LB10	229246	191195	130136	168170	255255	176180	121201	172180	9292		4 (D)	0.034	0.966	0.0527
2002	RP1	208217	191195	117151	147149	255255	178185	191203	156172	92104		1 (A)	0.887	0.113
	RP2	258258	191195	150154	147166	255255	180180	121203	172176	104104		1 (A)	0.959	0.041
	RP3	217258	191191	154154	149174	255258	180180	129203	172184	92104		1 (A)	0.99	0.01
	RP4	217250	191195	128151	149166	255258	180180	129211	172172	104104		1 (A)	0.987	0.013
	RP5	217217	191195	128130	158162	255255	180182	191203	172176	92104		1 (A)	0.98	0.02
	RP6	238254	191191	128154	149166	255255	176178	203203	172176	9292		1 (A)	0.976	0.024
	RP7	217225	191195	117128	158160	255255	176178	211232	152176	9292		1 (A)	0.987	0.013
	RP8	250258	191191	128154	166174	255255	178180	191203	172176	9292		1 (A)	0.985	0.015
	RP9	242258	195195	128150	160166	255255	176182	191203	172172	92104		1 (A)	0.984	0.016	0.970556
	N1	242258	191191	151154	144149	255258	178178	211211	152172	9292		1 (A)	0.958	0.042
	N2	217242	195195	150154	149166	255258	176178	191197	172172	9292		1 (A)	0.989	0.011
	N3	250250	191191	128154	149160	255255	178178	199203	176176	92104		1 (A)	0.924	0.076
	N4	208217	191195	128154	147147	255258	178180	211232	172184	9292		1 (A)	0.988	0.012
	N5	000000	191195	128150	147166	255255	178180	191201	172176	9292		1 (A)	0.98	0.02
	N6	208242	191195	145150	147149	255258	176178	129203	172176	92104		1 (A)	0.986	0.014
	N7	208217	191195	126128	147166	258258	180180	203203	168180	9292		1 (A)	0.979	0.021
	N8	217250	191191	154154	147174	255258	176180	191215	152176	92104		1 (A)	0.987	0.013
	N9	217242	191195	128154	147147	255255	178180	201203	176184	9292		1 (A)	0.984	0.016
	N10	217242	191195	128154	147147	258258	180180	129203	176176	9292		1 (A)	0.987	0.013
	N11	242250	191191	150154	166166	255255	178178	191211	176184	92104		1 (A)	0.987	0.013
	N12	208217	191195	128154	147147	255258	178180	211232	172184	9292		1 (A)	0.988	0.012
	N13	208242	191191	154154	147149	258258	176180	201203	156172	9292		1 (A)	0.986	0.014
	N14	217242	191195	126150	147166	255255	180180	129191	172172	9292		1 (A)	0.984	0.016
	N15	217258	191195	128150	147166	255258	176178	129197	172172	9292		1 (A)	0.987	0.013
	N16	217225	000000	128154	144160	255258	178180	000000	172172	000000		1 (A)	0.904	0.096
	N17	208217	191191	128130	147174	255258	176176	191203	172180	9292		1 (A)	0.959	0.041
	N18	225242	191191	130154	149166	255258	178180	129203	176176	92104		1 (A)	0.981	0.019
	N19	217217	191194	128154	147160	255258	178180	129203	176176	9292		1 (A)	0.984	0.016
	N20	225250	195195	128150	147166	255255	178182	201203	172176	9292		1 (A)	0.982	0.018
	N21	217217	191195	128154	147174	255255	176180	191203	172176	9292		1 (A)	0.985	0.015	0.975667
	IS1	217225	191191	145145	149166	255258	178180	197232	172176	92104		1 (A)	0.987	0.013
	IS2	296296	191191	126126	166166	255255	180180	129203	176176	92104		1 (A)	0.93	0.07
	IS3	208217	195195	128128	147147	255255	178182	191201	156172	92104		1 (A)	0.982	0.018
	IS4	242258	191191	128145	162166	255255	178180	191211	172176	92104		1 (A)	0.986	0.014
	IS5	217250	191195	126128	147149	255255	178182	197203	172172	9292		1 (A)	0.971	0.029
	IS6	250258	191191	128154	147149	258258	176180	121197	176184	9292		1 (A)	0.966	0.034
	IS7	217258	191195	150150	147174	255255	178180	203215	172172	92104		2 (B)	0.987	0.013
	IS8	217258	191191	128130	147158	255255	176180	187203	152172	92104		1 (A)	0.951	0.049
	IS9	217258	191195	150151	149158	255255	182182	129201	172176	9292		1 (A)	0.988	0.012
	IS10	258258	191195	128145	147166	255258	180180	191203	172176	92104		1 (A)	0.987	0.013
	IS11	217250	191191	126130	149149	255258	178178	203203	172176	9292		1 (A)	0.974	0.026
	IS12	242258	191191	150150	149166	255255	178178	201203	172172	104104		1 (A)	0.985	0.015
	IS13	217250	191191	154154	166166	258258	178180	191191	176184	104104		1 (A)	0.989	0.011
	IS14	217250	191195	150150	147160	255258	180180	129191	172176	104104		1 (A)	0.985	0.015
	IS15	217254	191195	154154	147147	255255	176178	203203	168172	92104		1 (A)	0.982	0.018
	IS16	217250	191195	126128	147147	255255	178178	129211	172176	104104		1 (A)	0.976	0.024
	IS17	217217	191191	147154	147147	255255	178180	191211	156172	92104		1 (A)	0.982	0.018
	IS18	217258	191191	117128	164166	255258	180182	203211	172172	92104		1 (A)	0.979	0.021
	IS19	217258	191195	126128	147147	255258	176178	191201	000000	92104		1 (A)	0.983	0.017	0.977368
	F1	217242	191191	126150	149166	255255	178182	129211	176176	9292		1 (A)	0.985	0.015
	F2	217258	191191	130150	147149	255258	178178	203211	172184	92104		1 (A)	0.985	0.015
	F3	217217	191195	128130	149149	255258	176178	201201	172176	9292		1 (A)	0.983	0.017
	F4	258258	191191	128128	160166	255255	176178	197203	172172	9292		1 (A)	0.977	0.023
	F5	217258	191191	126128	149160	255255	178182	211232	156180	92104		1 (A)	0.976	0.024
	F6	217258	191195	126126	158160	255255	180180	211211	180184	92104		1 (A)	0.975	0.025
	F7	217217	191195	128154	147166	255255	180182	203211	152172	9292		1 (A)	0.987	0.013
	F8	208217	191195	128145	160162	255258	180182	129197	172184	104104		1 (A)	0.984	0.016
	F9	242250	191195	150154	147174	255255	180180	203211	172172	92104		1 (A)	0.983	0.017
	F10	250258	195195	150154	147164	255258	180182	191201	172172	9292		1 (A)	0.982	0.018
	F11	225303	191191	128150	147147	255258	180180	203203	180184	9292		1 (A)	0.975	0.025
	F12	250258	191191	154154	149166	255255	180182	201203	172176	9292		1 (A)	0.983	0.017
	F13	217217	000000	128154	147166	255255	180180	129129	176176	92104		1 (A)	0.985	0.015
	F14	217242	191195	128150	147147	255258	178182	201203	172180	9292		1 (A)	0.979	0.021
	F15	217258	191195	128150	147166	255255	178180	129203	172180	9292		1 (A)	0.982	0.018
	F16	217258	191191	128154	160164	255255	178180	203211	152176	9292		1 (A)	0.978	0.022
	F17	208208	000000	154154	149158	255258	178180	203211	176176	92104		1 (A)	0.986	0.014
	F18	217258	191191	130154	147158	255258	178180	197201	176184	9292		1 (A)	0.982	0.018	0.9815
	CH1	217258	191195	128151	147166	255255	178182	191201	172172	9292		1 (A)	0.985	0.015
	CH2	217217	195195	128128	149149	255255	176182	203211	152184	92104		6 (F)	0.99	0.01
	CH3	217217	191195	150154	147147	258258	180180	203211	172176	104104		1 (A)	0.987	0.013
	CH4	242250	191191	128151	147147	255258	176180	129199	156184	104104		4 (D)	0.96	0.04
	CH5	208250	191195	128154	160166	255258	176178	129191	152184	9292		1 (A)	0.988	0.012
	CH6	217246	191195	128128	166176	255258	176176	129203	176176	92104		1 (A)	0.807	0.193
	CH7	217254	191195	128130	147166	255258	176178	201203	172176	92104		1 (A)	0.968	0.032
	CH8	208217	191195	150151	149149	255255	176178	129211	172172	9292		1 (A)	0.987	0.013
	CH9	208250	191195	128154	149160	255255	180180	203203	172176	92104		1 (A)	0.972	0.028
	CH10	208242	191191	126150	149166	255258	176180	187211	172176	9292		1 (A)	0.963	0.037
	CH11	217254	191195	130154	149166	255258	178182	129203	172184	9292		1 (A)	0.985	0.015
	CH12	217258	191191	128130	164166	255255	176180	129201	172176	9292		1 (A)	0.958	0.042
	CH13	217217	191191	151160	149166	255255	180180	203211	172176	9292		1 (A)	0.978	0.022
	CH14	208229	191191	115130	147147	255264	178185	199203	172172	92104		4 (D)	0.02	0.98
	CH15	217225	191191	128150	149174	255255	178180	201203	172176	92104		1 (A)	0.986	0.014
	CH16	196250	191191	128151	164166	255258	182182	203211	172184	9292		1 (A)	0.978	0.022
	CH17	217242	191191	154156	149164	255255	176180	207211	172172	92104		1 (A)	0.86	0.14
	CH18	208284	191195	128154	147166	255255	180191	197203	164172	104104		5 (E)	0.297	0.703
	CH19	217258	191191	130160	166174	255258	178182	203211	172176	92104		1 (A)	0.975	0.025
	CH20	196217	191191	128151	149160	255255	178180	199203	172184	92104		1 (A)	0.96	0.04	0.8802
	GC1	208217	191195	150154	147174	255258	176178	191203	156176	92104		1 (A)	0.987	0.013
	GC2	208217	195195	128128	149149	255258	178178	191201	172172	92104		1 (A)	0.988	0.012
	GC3	208258	191191	128154	147149	255258	180182	201211	172180	92104		1 (A)	0.979	0.021
	GC4	217258	000000	128154	000000	255255	178178	203211	172176	9292		1 (A)	0.983	0.017
	GC5	217217	191195	150154	000000	255255	176180	191201	152172	92104		1 (A)	0.986	0.014
	GC6	217225	195195	128128	149164	255255	176176	191203	172180	92104		1 (A)	0.971	0.029
	GC7	217217	191195	150154	147149	255255	176178	191211	172176	9292		1 (A)	0.987	0.013
	GC8	217258	191191	130150	147174	255255	178178	197203	172176	9292		1 (A)	0.972	0.028
	GC9	208225	191191	128150	147149	258264	180180	201207	176180	9292		6 (F)	0.709	0.291
	GC10	208258	191191	126154	164166	255255	176178	197203	172172	92104		1 (A)	0.946	0.054
	GC11	217242	191195	126128	147147	255258	176180	125199	172176	9292		4 (D)	0.653	0.347
	GC12	229242	191195	130160	147166	255258	180180	201203	164172	9292		1 (A)	0.289	0.711
	GC13	192192	191191	126143	147166	258264	180180	191203	172172	92104		1 (A)	0.221	0.779
	GC14	250284	191191	143154	164164	255258	178180	197201	156172	104104		4 (D)	0.301	0.699
	GC15	208217	191191	150154	160166	255255	178180	201203	156184	9292		1 (A)	0.984	0.016
	GC16	242258	191195	130154	162166	255255	178180	129201	176180	9292		1 (A)	0.975	0.025
	GC17	217258	191195	128143	149166	255258	180180	197203	172184	9292		1 (A)	0.935	0.065
	GC18	217217	191195	128136	164174	255255	178178	203215	172184	92104		1 (A)	0.919	0.081
	GC19	208258	000000	126154	147164	255258	178180	191211	156172	9292		7 (G)	0.978	0.022
	GC20	217258	191195	128128	147160	255255	180182	203203	152168	9292		1 (A)	0.984	0.016	0.83735
	CS1	208246	191191	126128	160164	255255	180182	121203	176176	92104		1 (A)	0.067	0.933
	CS2	217250	191195	128156	147168	255255	178180	197207	172176	92104		4 (D)	0.475	0.525
	CS3	217217	191195	128160	147166	255255	180180	203203	172176	92104		1 (A)	0.969	0.031
	CS4	221221	191191	130143	147181	255264	178185	197203	176176	9292		4 (D)	0.015	0.985
	CS5	208242	191191	123130	164170	255255	182191	197201	176176	9292		4 (D)	0.033	0.967
	CS6	284284	191191	128143	147166	247258	180180	199203	172172	92104		1 (A)	0.147	0.853
	CS7	250250	191195	130136	144147	255255	178180	121203	172172	92104		4 (D)	0.057	0.943
	CS8	000000	191195	130156	147166	255258	178178	121191	172180	92104		1 (A)	0.773	0.227
	CS9	250284	191195	119128	164164	255255	178180	125197	172172	92104		6 (F)	0.046	0.954
	CS10	212242	000000	115128	168176	255258	178186	191195	172180	92104		4 (D)	0.114	0.886
	CS11	217246	191191	123130	160164	255255	180185	125129	139180	92104		5 (E)	0.044	0.956
	CS12	246250	191191	115123	147147	258258	176178	125191	172180	9292		1 (A)	0.179	0.821
	CS13	208250	191195	128128	166166	255255	178180	183191	164172	9292		1 (A)	0.72	0.28
	CS14	208217	000000	115134	166166	255255	180180	201211	172172	9292		6 (F)	0.634	0.366
	CS15	221221	191195	126128	144168	255255	176182	199203	139172	9292		1 (A)	0.024	0.976
	CS16	208229	191191	115128	160164	255255	176182	133201	164164	92104		5 (E)	0.029	0.971
	CS17	242242	191191	115115	144147	255255	182185	187203	156176	92104		4 (D)	0.047	0.953
	CS18	217229	191191	126151	156168	255264	178178	203211	172176	104104		1 (A)	0.22	0.78
	CS19	221250	191191	123128	147174	258264	178186	121201	164172	92104		6 (F)	0.172	0.828	0.250789
	SP1	192208	191191	115115	144164	255258	178185	201207	172172	92104		4 (D)	0.035	0.965
	SP2	229246	191195	115160	000000	255255	185185	121197	164176	9292		5 (E)	0.013	0.987
	SP3	221284	191191	128130	147164	255255	180182	125203	172172	9292		6 (F)	0.037	0.963
	SP4	225246	191195	126130	147149	255255	180180	201203	172180	104104		6 (F)	0.541	0.459
	SP5	242250	191195	128128	147176	255258	178180	183203	172176	92104		4 (D)	0.766	0.234
	SP6	208250	191191	115130	147170	247255	176180	187199	176180	92104		4 (D)	0.026	0.974
	SP7	217284	191195	126143	147160	255255	180182	121125	139172	9292		4 (D)	0.043	0.957
	SP8	246246	191195	115128	000000	255255	180180	199203	172172	92104		8 (H)	0.046	0.954
	SP9	212221	191195	119130	147166	255255	176180	203203	172176	9292		4 (D)	0.08	0.92
	SP10	000000	191195	123130	144164	255255	186191	203203	172180	92104		5 (E)	0.019	0.981
	SP11	221229	191191	115136	147170	255255	185185	199203	176180	92104		4 (D)	0.01	0.99
	SP12	217221	191191	136154	144160	255255	180186	203211	164176	92104		5 (E)	0.136	0.864
	SP13	208221	191191	126128	144185	255255	178180	195203	172176	9292		8 (H)	0.068	0.932
	SP14	250250	191191	128136	170176	255255	185186	191203	172176	92104		6 (F)	0.062	0.938
	SP15	000000	191191	123143	160164	255264	180185	201203	176180	9292		6 (F)	0.019	0.981	0.126733
	BC1	217217	191195	130136	147181	255255	176178	121203	172176	92104		8 (H)	0.22	0.78
	BC2	217229	191191	123143	144144	255264	176185	121125	172176	9292		4 (D)	0.016	0.984
	BC3	221221	191191	115128	164170	255255	178182	183203	156164	92104		4 (D)	0.025	0.975
	BC4	246250	191191	130151	144147	255255	180185	203203	172176	104104		5 (E)	0.064	0.936
	BC5	229250	191191	128143	144156	255255	180180	195207	172176	92104		1 (A)	0.027	0.973
	BC6	217229	191191	143154	160166	255255	178191	183187	176180	9292		5 (E)	0.141	0.859
	BC7	250250	191191	123145	000000	255255	182185	121125	176176	9292		4 (D)	0.087	0.913
	BC8	000000	191191	123130	000000	255264	178180	203211	172172	92104		1 (A)	0.084	0.916
	BC9	217246	191191	126143	147149	255255	180186	203211	172172	92104		4 (D)	0.35	0.65
	BC10	229246	191191	130151	147160	255255	180185	125207	172176	92104		4 (D)	0.029	0.971
	BC11	208258	191191	126128	160166	255258	182191	203211	172176	9292		4 (D)	0.902	0.098
	BC12	217217	191191	134143	164166	000000	178186	121121	172184	9292		5 (E)	0.328	0.672
	BC13	208229	191195	123143	145166	255258	178178	197211	164172	92104		5 (E)	0.169	0.831
	BC14	229229	195195	115123	164176	255264	180185	183203	176180	92104		4 (D)	0.013	0.987
	BC15	221221	191191	123160	147166	255255	180180	199201	172176	92104		4 (D)	0.036	0.964
	BC16	208254	191195	160160	168168	255255	178180	183199	139180	92104		4 (D)	0.025	0.975
	BC17	208221	000000	130130	000000	255264	178185	201203	164172	92104		5 (E)	0.024	0.976
	BC18	208208	191191	134143	000000	255255	176178	129197	172176	104104		1 (A)	0.343	0.657
	BC19	221221	191195	123126	164170	255255	178185	197207	172180	104104		5 (E)	0.014	0.986
	BC20	221221	191191	130130	144147	255264	185186	203211	176180	92104		6 (F)	0.015	0.985
	BC21	217229	191191	123126	144144	255255	000000	187203	000000	92104		4 (D)	0.033	0.967	0.140238
	C1	217217	191195	128143	147170	255255	178182	207207	176176	9292		1 (A)	0.221	0.779
	C2	208250	191195	128160	147147	255255	178182	191199	164172	92104		1 (A)	0.413	0.587
	C3	217229	191195	119143	166170	255255	176178	121211	172176	104104		8 (H)	0.105	0.895
	C4	217217	191195	154160	160166	255255	178182	203211	172176	92104		5 (E)	0.975	0.025
	C5	242250	191195	154160	160164	247255	176178	201211	176184	9292		1 (A)	0.924	0.076
	C6	217258	191191	115156	166166	255255	176178	125133	156164	9292		4 (D)	0.494	0.506
	C7	229246	191191	123130	164164	255255	178178	195197	172180	9292		5 (E)	0.016	0.984
	C8	208208	191195	128136	183185	255264	176180	125129	156172	92104		1 (A)	0.199	0.801
	C9	217246	191195	123130	147168	255255	176185	121129	180180	9292		5 (E)	0.059	0.941
	C10	217217	191191	123128	160166	255255	176180	117191	164180	92104		4 (D)	0.324	0.676
	C11	229229	191191	128130	166166	255264	176180	207211	172172	9292		6 (F)	0.104	0.896
	C12	221229	191191	123160	147168	255255	180182	125211	176176	9292		1 (A)	0.025	0.975
	C13	217229	191195	143160	147156	255255	176178	191197	172172	9292		5 (E)	0.236	0.764
	C14	225246	191195	158160	147181	255264	180185	187199	172172	92104		4 (D)	0.037	0.963
	C15	217242	191195	128128	147156	255255	178180	201203	164172	9292		1 (A)	0.726	0.274
	C16	217250	191195	128154	147147	255255	178180	191197	176184	9292		5 (E)	0.982	0.018
	C17	250250	191191	119130	149168	255255	176178	203203	172172	104104		5 (E)	0.308	0.692
	C18	208246	191191	115160	160166	255255	176180	207211	176176	92104		6 (F)	0.071	0.929
	C19	217250	191191	128128	166185	255255	176178	203211	172176	104104		4 (D)	0.95	0.05	0.377316
	H1	221229	191195	123126	144160	255255	178191	121203	172172	9292		6 (F)	0.02	0.98
	H2	221229	191191	123130	147170	255258	178180	125183	172172	92104		4 (D)	0.028	0.972
	H3	229246	191191	128136	160168	255258	176182	183197	176180	92104		1 (A)	0.039	0.961
	H4	229250	191191	115115	144164	255255	176178	121187	172176	9292		4 (D)	0.017	0.983
	H5	208208	191195	128154	160176	247255	176182	121203	172172	9292		1 (A)	0.559	0.441
	H6	208229	191195	126134	166166	255255	178185	125191	172176	9292		5 (E)	0.204	0.796
	H7	208250	191191	128130	166176	255255	176185	191199	156180	92104		1 (A)	0.157	0.843
	H8	221250	191195	115154	147147	255255	180185	125207	164172	92104		1 (A)	0.055	0.945
	H9	254254	191191	123128	147181	255264	176182	183197	172180	104104		4 (D)	0.049	0.951
	H10	225229	191191	126130	147147	255255	178180	125203	164180	9292		4 (D)	0.059	0.941
	H11	246246	191191	143143	000000	255255	176185	199203	176180	9292		6 (F)	0.014	0.986
	H12	229229	195195	123126	000000	255264	185186	203203	172176	92104		4 (D)	0.02	0.98
	H13	221250	191195	123143	147170	255255	182186	125207	176180	9292		4 (D)	0.014	0.986
	H14	221221	191191	123143	170170	255255	180186	125187	172180	92104		4 (D)	0.009	0.991
	H15	221254	191195	128160	147160	255255	178182	191199	184184	104104		4 (D)	0.673	0.327
	H16	208217	191191	128128	166185	255255	178182	125129	000000	9292		6 (F)	0.781	0.219
	H17	229229	191191	115128	160170	255255	180182	197207	172180	92104		4 (D)	0.019	0.981
	H18	229284	191191	123126	147164	000000	000000	183203	000000	92104		6 (F)	0.019	0.981
	H19	208229	191195	128128	144144	255255	180191	121129	176176	9292		1 (A)	0.125	0.875
	H20	221229	191195	130130	178181	255255	180185	121183	176184	104104		4 (D)	0.063	0.937	0.1462
	MC1	208217	191191	128130	147160	255255	180185	203211	172176	9292		no data	0.447	0.553
	MC2	221246	191191	119123	160166	255255	176182	117201	176176	9292		6 (F)	0.026	0.974
	MC3	229229	191191	123126	147147	255255	180186	121125	172176	9292		1 (A)	0.016	0.984
	MC4	229229	191191	115123	144160	255255	180186	197203	172180	104104		5 (E)	0.013	0.987
	MC5	221221	191191	130130	144147	255255	185186	125203	172172	92104		4 (D)	0.013	0.987
	MC6	208242	191195	123143	147160	255264	176185	183211	139139	9292		5 (E)	0.025	0.975
	MC7	221229	191195	115130	000000	255264	180180	125201	164176	92104		4 (D)	0.017	0.983
	MC8	221246	191191	130130	160160	255255	176178	125201	172172	9292		6 (F)	0.026	0.974
	MC9	208246	191195	123123	144168	255255	178185	201203	164172	92104		4 (D)	0.018	0.982
	MC10	246246	191191	123126	160168	255255	180185	201203	172172	9292		5 (E)	0.019	0.981
	MC11	221284	191191	115126	147176	255264	180180	199203	000000	9292		6 (F)	0.018	0.982
	MC12	221242	191195	123123	160168	255258	178186	125211	172180	9292		4 (D)	0.055	0.945
	MC13	229250	191195	126128	144160	255255	185191	121125	139176	92104		4 (D)	0.017	0.983
	MC14	221246	191191	119123	160166	255255	176182	117201	176176	9292		6 (F)	0.027	0.973
	MC15	229229	191191	123126	147147	255255	180186	121125	172176	9292		1 (A)	0.016	0.984
	MC16	221242	191191	123123	144147	255255	185186	199203	164180	92104		5 (E)	0.012	0.988
	MC17	221221	195195	130130	000000	255264	176186	125201	172176	9292		5 (E)	0.02	0.98
	MC18	000000	000000	115143	149160	255255	185185	199201	172176	92104		4 (D)	0.105	0.895
	MC19	246250	191195	136136	147164	255255	176180	191201	176180	104104		4 (D)	0.071	0.929
	MC20	229284	191191	119130	147164	255255	000000	197197	164172	9292		6 (F)	0.016	0.984
	MC21	000000	191193	115123	144170	000000	000000	203203	164176	92104		4 (D)	0.019	0.981	0.0474286
	StP1	208221	191191	123130	147164	255255	186186	125197	139156	9292		4 (D)	0.013	0.987
	StP2	246250	191191	123130	147170	255264	180185	199207	164172	92104		5 (E)	0.011	0.989
	StP3	221229	000000	130143	000000	255264	180185	000000	164180	9292		4 (D)	0.012	0.988
	StP4	221229	191191	115143	164164	255264	180185	203207	176176	9292		5 (E)	0.011	0.989
	StP5	217221	191191	130143	144147	255264	180182	121203	139139	9292		6 (F)	0.021	0.979
	StP6	221229	191191	126143	147176	255255	176185	125199	172172	9292		6 (F)	0.014	0.986
	StP7	229229	191191	130154	147170	255255	178180	183203	172172	9292		6 (F)	0.086	0.914
	StP8	208208	191191	123136	168181	255255	176178	199203	180180	9292		4 (D)	0.019	0.981
	StP9	221221	191191	123136	147166	255255	178185	121203	172176	92104		4 (D)	0.024	0.976
	StP10	221221	191191	130160	147147	255264	176182	203203	172172	92104		5 (E)	0.027	0.973
	StP11	250250	195195	128130	147147	255255	178180	183197	176176	9292		5 (E)	0.534	0.466
	StP12	221221	191191	115115	147164	255255	185185	121125	164176	104104		4 (D)	0.009	0.991
	StP13	000000	191195	115136	144166	258264	178191	125211	164172	9292		4 (D)	0.061	0.939
	StP14	284284	191195	128128	144185	255255	178185	201203	176180	9292		6 (F)	0.07	0.93
	StP15	221229	195195	130130	147147	255264	180180	203207	172172	9292		5 (E)	0.029	0.971
	StP16	229242	191191	136136	000000	255264	176176	117117	000000	92104		6 (F)	0.019	0.981
	StP17	221229	185188	125136	164168	255255	180182	199199	172172	92104		5 (E)	0.015	0.985
	StP18	221221	191195	130154	147170	255255	180186	197203	139180	92104		4 (D)	0.046	0.954
	StP19	217217	191191	115143	164170	255255	178180	121195	172176	92104		4 (D)	0.067	0.933
	StP20	229246	191191	126128	160164	255255	180180	199199	164172	9292		4 (D)	0.023	0.977	0.05555
2007	RP1	217258	195195	000000	000000	255255	178180	000000	000000	000000		1 (A)	0.959	0.041
	RP2	217258	191191	143154	149162	255258	180180	129203	152176	9292		2 (B)	0.968	0.032
	RP3	242250	191191	150154	147162	255255	178180	201203	180184	92104		1 (A)	0.945	0.055
	RP4	217217	191191	128154	149174	258258	176178	203211	152156	9292		1 (A)	0.988	0.012
	RP5	217250	191195	126150	144160	255258	178180	203211	172176	9292		1 (A)	0.962	0.038
	RP6	217217	191195	150154	149174	255258	176178	201203	172172	9292		1 (A)	0.984	0.016
	RP7	225258	195195	145154	147158	255255	178180	203211	168172	9292		1 (A)	0.975	0.025
	RP8	250250	191191	117130	162168	255258	176178	191203	172184	104104		1 (A)	0.858	0.142
	RP9	208217	191195	154154	160160	255255	176180	191203	176176	9292		1 (A)	0.948	0.052
	RP10	250250	188188	121136	147149	255258	178182	191203	172184	104104		1 (A)	0.953	0.047
	RP11	250250	191191	117119	147149	255258	178182	191203	172184	92104		1 (A)	0.978	0.022
	RP12	217258	195195	128154	162166	255255	178180	191191	172172	92104		4 (D)	0.985	0.015	0.958583
	N1	217250	191195	126128	144166	255255	176178	129203	152172	9292		1 (A)	0.97	0.03
	N2	217217	191191	128128	147160	255258	180182	129211	172172	9292		1 (A)	0.975	0.025
	N3	217217	000000	143154	158166	255255	176180	203211	176184	9292		1 (A)	0.96	0.04
	N4	217217	000000	128160	149149	255258	178178	129203	172176	92104		1 (A)	0.965	0.035
	N5	217217	191195	128158	147149	255258	176176	129191	172172	9292		1 (A)	0.983	0.017
	N6	217217	191195	128150	149149	255255	178178	191203	172184	9292		1 (A)	0.985	0.015
	N7	217250	191195	128130	166166	255258	178182	201201	152172	9292		1 (A)	0.953	0.047
	N8	217258	191191	128154	166174	255255	178178	191203	172184	104104		5 (E)	0.984	0.016
	N9	242242	191195	128154	147149	255255	178180	191211	172176	9292		4 (D)	0.972	0.028
	N10	225242	195195	130158	147158	258258	178182	191203	152172	92104		1 (A)	0.951	0.049
	N11	208258	195195	128154	149160	255255	178180	129191	172172	92104		6 (F)	0.979	0.021
	N12	217217	191191	147158	147147	255258	176178	129203	172172	9292		1 (A)	0.973	0.027
	N13	217217	191191	128154	147160	255258	176180	203211	172176	9292		1 (A)	0.973	0.027
	N14	217217	195195	145154	147147	255255	180180	203211	172176	9292		1 (A)	0.977	0.023
	N15	208208	000000	115156	147170	255258	180182	129203	172172	92104		1 (A)	0.391	0.609
	N16	217258	000000	128154	147149	255255	178178	201203	172172	92104		1 (A)	0.979	0.021
	N17	208217	191195	126154	147166	255258	178180	121191	176176	9292		1 (A)	0.942	0.058
	N18	217225	191191	150150	149174	255255	178182	191201	172172	104104		1 (A)	0.976	0.024
	N19	217217	191191	150154	160166	255255	180180	191203	172176	9292		2 (B)	0.973	0.027	0.940053
	IS1	250250	195195	151154	147166	255255	176180	191203	172180	92104		1 (A)	0.949	0.051
	IS2	208217	191191	150154	144166	255258	176180	129203	172176	9292		1 (A)	0.959	0.041
	IS3	250258	191195	143150	147149	255255	178180	203211	172176	9292		1 (A)	0.944	0.056
	IS4	208258	191195	128154	149160	255258	178182	129129	152176	9292		1 (A)	0.98	0.02
	IS5	217217	195195	128154	147149	255255	178178	129203	172176	92104		1 (A)	0.983	0.017
	IS6	217258	191191	128128	147149	255255	180182	191201	172180	92104		1 (A)	0.952	0.048
	IS7	217250	191195	126154	147147	255255	178180	129187	152172	9292		1 (A)	0.956	0.044
	IS8	217242	191191	128130	144160	255255	178178	203203	172176	92104		1 (A)	0.695	0.305
	IS9	217242	191191	128154	147162	255255	180182	129201	152172	9292		1 (A)	0.973	0.027
	IS10	217217	191195	130154	147166	255255	176180	129211	156172	9292		1 (A)	0.949	0.051
	IS11	217217	191195	128154	158166	255255	180180	203211	172172	92104		1 (A)	0.981	0.019
	IS12	208217	191191	130154	147147	255255	176180	201203	172176	92104		1 (A)	0.755	0.245
	IS13	208217	191191	128154	149149	255255	178178	211211	172176	9292		1 (A)	0.979	0.021
	IS14	217217	191195	128128	149166	255258	182182	129203	156172	92104		1 (A)	0.983	0.017
	IS15	217242	195195	154154	147166	255258	180182	129197	172176	000000		1 (A)	0.928	0.072
	IS16	217217	191195	150154	147149	255258	178180	129129	176176	92104		1 (A)	0.985	0.015
	IS17	217217	191191	128154	147166	255255	178180	203203	172176	92104		1 (A)	0.973	0.027
	IS18	217258	191195	128128	160166	255258	176180	121121	172176	92104		1 (A)	0.892	0.108
	IS19	217250	191191	150150	147166	255255	176178	121203	172180	9292		1 (A)	0.866	0.134
	IS20	242258	191191	128150	149166	255255	178180	203203	172176	9292		1 (A)	0.973	0.027	0.93275
	O1	217250	191195	128145	160164	255255	178180	129129	172172	9292		1 (A)	0.944	0.056
	O2	217242	191195	150150	160166	258258	178180	129215	172172	92104		1 (A)	0.981	0.019
	O3	217258	191195	150151	147162	255258	176178	191203	176176	101101		1 (A)	0.984	0.016
	O4	217242	191191	143154	162166	255255	178182	191191	172176	92104		1 (A)	0.946	0.054
	O5	250258	195195	128128	160162	255258	178178	191203	152172	9292		2 (B)	0.985	0.015
	O6	217242	191191	126150	147166	255258	180182	201211	176184	9292		1 (A)	0.976	0.024
	O7	217225	191191	151154	149166	255258	180180	191201	172176	92104		1 (A)	0.978	0.022
	O8	208217	191191	128150	147158	255255	178182	129203	172176	9292		1 (A)	0.966	0.034
	O9	217258	195195	126128	149166	255255	178178	203232	176176	9292		1 (A)	0.981	0.019
	O10	208217	191191	126154	149149	255258	178180	191203	172172	92104		1 (A)	0.98	0.02
	O11	217250	000000	128154	147166	255258	176180	201211	172172	9292		2 (B)	0.979	0.021
	O12	217258	191195	128154	149166	255255	176180	191201	172176	104104		1 (A)	0.982	0.018
	O13	217217	191191	128154	149166	255258	178180	203211	172172	9292		1 (A)	0.983	0.017
	O14	217242	191195	128154	147147	255255	178182	191203	172172	92104		1 (A)	0.968	0.032
	O15	217242	195195	126128	147166	255258	178180	129191	152176	92104		1 (A)	0.984	0.016
	O16	217217	191191	150154	147147	255258	176180	187191	152176	92104		1 (A)	0.967	0.033
	O17	217217	191191	128150	147174	255255	178180	191191	172172	92104		1 (A)	0.981	0.019	0.974412
	F1	217250	191195	145154	149164	255258	176176	199203	156184	104104		1 (A)	0.91	0.09
	F2	217242	191191	128145	147162	255258	176178	129211	156176	104104		2 (B)	0.982	0.018
	F3	217284	000000	126128	147166	255258	180182	129203	172184	9292		1 (A)	0.912	0.088
	F4	217217	191191	130154	147160	255255	176178	201203	176180	92104		1 (A)	0.754	0.246
	F5	201217	191195	128128	166166	258258	178182	203211	156156	9292		1 (A)	0.986	0.014
	F6	217242	191195	126150	147147	255258	178180	201211	172172	9292		1 (A)	0.977	0.023
	F7	208217	191195	128128	147149	255255	180182	201203	176180	92104		1 (A)	0.914	0.086
	F8	217258	191191	126154	147147	255258	180182	129129	152176	9292		1 (A)	0.979	0.021
	F9	192192	191191	128143	147166	255255	180180	129203	172184	92104		1 (A)	0.743	0.257
	F10	217242	191195	150154	147147	255255	178180	201203	152184	9292		1 (A)	0.978	0.022
	F11	225258	191191	128150	149166	255258	176180	191201	172172	9292		1 (A)	0.98	0.02
	F12	217217	191195	128154	144149	258258	178180	203203	164172	9292		6 (F)	0.942	0.058
	F13	217217	191191	128154	147166	255255	178180	191211	156176	9292		1 (A)	0.981	0.019
	F14	217250	191191	128150	144158	255258	182182	129203	160172	92104		1 (A)	0.968	0.032
	F15	217258	191195	126150	158162	255255	178182	211211	172176	9292		1 (A)	0.981	0.019
	F16	217250	191191	128128	147149	255255	180180	129203	172172	9292		3 (C)	0.974	0.026	0.935063
	LB1	000000	000000	000000	147166	255255	180182	191203	172176	92104		1 (A)	0.922	0.078
	LB2	250250	195195	128150	147174	255255	180182	187232	152172	104104		4 (D)	0.962	0.038
	LB3	217250	191195	126150	147149	258258	176185	191203	172176	92104		5 (E)	0.91	0.09
	LB4	208217	195195	128150	147147	255258	180182	191211	172176	9292		6 (F)	0.976	0.024
	LB5	242242	191191	115130	147166	255258	180182	191203	172176	92104		4 (D)	0.571	0.429
	LB6	217254	191191	128151	158166	255258	178180	201203	160176	9292		1 (A)	0.97	0.03
	LB7	217217	191191	150154	158162	258258	178180	203203	172176	92104		1 (A)	0.985	0.015
	LB8	250250	191191	128154	160166	255258	180182	191203	156176	92104		no data	0.975	0.025	0.908875
	GC1	242284	191195	123130	160185	255255	180180	203207	172176	92104		1 (A)	0.032	0.968
	GC2	242242	195195	115128	144166	255255	180185	125125	172176	9292		1 (A)	0.134	0.866
	GC3	217221	191195	123128	147181	255258	178180	191203	139156	9292		1 (A)	0.572	0.428
	GC4	208229	191191	128150	147174	255255	178185	125129	172172	9292		6 (F)	0.523	0.477
	GC5	246250	191191	128128	166166	255258	178180	125129	172176	92104		no data	0.748	0.252
	GC6	217229	191191	154160	144183	255255	176185	191211	172172	92104		4 (D)	0.459	0.541
	GC7	208258	191195	130150	160164	255258	178180	199203	172172	92104		1 (A)	0.654	0.346
	GC8	229242	191195	128138	147149	255255	186191	203203	172176	9292		5 (E)	0.317	0.683
	GC9	217242	191191	115130	164166	255255	178178	125203	172172	9292		2 (B)	0.262	0.738
	GC10	221221	191191	130160	147160	255255	180182	125129	164176	9292		1 (A)	0.064	0.936
	GC11	229229	191191	123126	170176	255255	186191	197211	172176	9292		5 (E)	0.03	0.97
	GC12	221225	191195	115123	147160	255255	176180	203207	176176	92104		4 (D)	0.032	0.968
	GC13	217242	191191	126151	145166	255255	180180	183201	172176	9292		4 (D)	0.817	0.183
	GC14	208229	191195	130154	160166	255258	182182	121203	172176	104104		1 (A)	0.44	0.56
	GC15	217217	191195	143151	162164	255255	185191	203203	168172	104104		1 (A)	0.553	0.447
	GC16	217225	191191	115150	147176	255255	178191	201211	172176	9292		6 (F)	0.465	0.535
	GC17	217250	191195	128128	149164	255255	178178	203211	176184	104104		1 (A)	0.96	0.04
	GC18	246250	191195	123154	160181	255258	178180	129203	176176	9292		1 (A)	0.536	0.464
	GC19	208246	191191	115143	144170	255258	180182	129201	176180	92104		4 (D)	0.201	0.799
	GC20	208217	191191	119145	149151	255255	178180	129199	156172	9292		1 (A)	0.913	0.087	0.4356
	CS1	250284	191195	123151	174176	255258	178178	125201	139176	9292		4 (D)	0.418	0.582
	CS2	221242	191191	130130	147166	255255	182185	187197	172172	92104		8 (H)	0.034	0.966
	CS3	000000	191195	143154	147147	255255	178185	203207	139172	92104		6 (F)	0.193	0.807
	CS4	208208	191191	123130	160170	255255	178185	203203	172176	92104		6 (F)	0.034	0.966
	CS5	217217	191191	123143	147147	255264	185185	121197	172172	9292		5 (E)	0.113	0.887
	CS6	221221	191191	123143	170181	255255	182185	125203	164176	92104		4 (D)	0.013	0.987
	CS7	208221	188188	117121	147166	255255	178180	191203	156172	9292		4 (D)	0.869	0.131
	CS8	196284	191191	138160	144147	255255	180186	125125	172180	9292		6 (F)	0.02	0.98
	CS9	212250	191191	126130	147160	255255	180182	187203	176176	9292		1 (A)	0.102	0.898
	CS10	208208	191195	128143	147166	255255	176180	125199	180184	9292		6 (F)	0.338	0.662
	CS11	208208	191191	123130	149164	255255	178182	183203	172180	104104		4 (D)	0.159	0.841
	CS12	217242	191191	123128	160164	255258	180180	187201	172172	9292		5 (E)	0.531	0.469
	CS13	221221	191191	115130	170181	255255	178191	125203	172172	9292		6 (F)	0.019	0.981
	CS14	208246	191191	128128	160176	255255	180186	197203	172180	92104		4 (D)	0.11	0.89
	CS15	217217	191191	126128	147160	255255	182182	197211	172176	9292		4 (D)	0.796	0.204	0.249933
	H1	221221	191191	115136	144147	255255	176180	125203	172180	9292		6 (F)	0.021	0.979
	H2	229246	191195	123130	144164	255264	176180	203203	172176	92104		5 (E)	0.024	0.976
	H3	221229	191195	115136	147181	255255	176178	203203	172172	9292		6 (F)	0.043	0.957
	H4	246246	191191	130130	166170	255264	178186	199199	172172	9292		5 (E)	0.026	0.974
	H5	217221	191191	128128	164176	255258	178185	191211	172172	9292		no data	0.599	0.401
	H6	217217	191191	130130	166168	255255	178180	187201	164172	92104		6 (F)	0.374	0.626
	H7	229284	191191	115130	147164	255255	180180	125203	172180	9292		6 (F)	0.02	0.98
	H8	221221	191191	123130	147147	255255	178180	199203	172172	92104		5 (E)	0.035	0.965
	H9	208250	191195	115123	156170	255255	176178	125211	172176	92104		1 (A)	0.1	0.9
	H10	229242	191191	115130	147181	255255	176178	125125	164176	9292		no data	0.022	0.978
	H11	208217	191195	115130	000000	255255	178186	121125	176176	000000		no data	0.097	0.903
	H12	208246	191191	115143	144147	255255	180185	121125	164180	9292		6 (F)	0.014	0.986
	H13	208217	191195	115130	147147	255255	178186	121125	176176	9292		no data	0.099	0.901
	H14	217217	188193	138138	144147	255255	180180	203211	172180	92104		5 (E)	0.72	0.28
	H15	208217	191191	143160	164185	255255	176185	133199	172176	104104		5 (E)	0.065	0.935
	H16	229242	191191	126143	144164	255258	172182	187199	172172	92104		1 (A)	0.13	0.87
	H17	229242	191195	130130	147164	255255	176185	117187	172180	92104		1 (A)	0.019	0.981
	H18	225225	191191	130136	147160	255255	178182	125199	139176	92104		6 (F)	0.028	0.972
	H19	192196	191195	115130	147183	255264	180182	125201	172172	92104		6 (F)	0.033	0.967
	H20	221229	191195	130130	166168	255255	182185	125203	180180	9292		4 (D)	0.023	0.977
	H21	208250	191191	128151	160166	255255	178178	129203	172184	92104		1 (A)	0.969	0.031	0.16481
	MC1	221250	191195	123123	147147	255255	176186	117199	156176	92104		6 (F)	0.086	0.914
	MC2	250250	191191	115136	147170	255264	182186	197211	172180	9292		4 (D)	0.043	0.957
	MC3	208225	191191	115115	147147	255255	178180	121211	139172	9292		6 (F)	0.078	0.922
	MC4	221221	191191	115123	144144	255255	180180	197203	172180	9292		no data	0.019	0.981
	MC5	246246	191191	123128	144160	255255	180185	117203	172180	92104		no data	0.041	0.959
	MC6	221221	191195	130143	144147	255255	185185	203203	172180	92104		6 (F)	0.019	0.981
	MC7	208284	191191	130130	160168	255255	180182	187197	139180	9292		4 (D)	0.015	0.985
	MC8	221229	191195	143143	168181	255255	182182	203203	176176	9292		4 (D)	0.023	0.977
	MC9	250250	191191	115123	147147	255255	182186	121129	172172	92104		no data	0.134	0.866
	MC10	250250	191191	123123	144164	255255	182185	121201	172176	9292		5 (E)	0.031	0.969
	MC11	192234	191191	130143	147164	255255	176186	125199	176176	9292		5 (E)	0.019	0.981
	MC12	221221	191191	130143	147168	255255	180186	121201	176180	9292		5 (E)	0.018	0.982
	MC13	221250	191191	115130	164170	255255	180185	187203	172176	92104		4 (D)	0.022	0.978
	MC14	225225	191191	130154	164181	255264	180180	201203	176180	92104		5 (E)	0.126	0.874
	MC15	217217	191191	126143	147168	255264	176180	125197	172172	92104		4 (D)	0.216	0.784
	MC16	221229	195195	115130	147160	255255	178185	125207	139172	9292		5 (E)	0.022	0.978
	MC17	217217	191191	123130	147160	255264	178185	197201	176176	9292		6 (F)	0.193	0.807
	MC18	208242	191191	115115	147160	255264	176182	125125	172172	9292		5 (E)	0.021	0.979
	MC19	221229	191191	143143	147147	255255	178180	199203	172172	104104		4 (D)	0.04	0.96
	MC20	208254	191191	143143	147164	255255	186186	183203	176180	9292		4 (D)	0.022	0.978	0.0594
	StP1	229284	191195	130143	147181	255264	182182	203203	176180	92104		5 (E)	0.021	0.979
	StP2	242246	191191	130130	144181	255255	180180	187207	172180	104104		4 (D)	0.019	0.981
	StP3	246284	191191	123123	160164	255255	180185	187203	139176	9292		6 (F)	0.016	0.984
	StP4	229242	191195	128128	147170	255255	182185	199203	172180	9292		6 (F)	0.128	0.872
	StP5	246246	195195	130134	160176	255255	180185	121203	139176	9292		no data	0.022	0.978
	StP6	208250	191191	126130	144176	255255	176182	125203	172172	92104		1 (A)	0.044	0.956
	StP7	242242	191195	123123	147166	255255	182186	199203	139172	9292		1 (A)	0.045	0.955
	StP8	217246	191191	145145	147147	255255	180182	201203	172176	9292		1 (A)	0.728	0.272
	StP9	221221	191191	115123	144166	255255	180182	125187	172176	9292		1 (A)	0.028	0.972
	StP10	221229	191191	115151	160176	255255	180185	121201	172176	104104		4 (D)	0.051	0.949
	StP11	221229	191195	115154	147176	255255	180182	197203	172180	9292		4 (D)	0.094	0.906
	StP12	221246	191191	115143	160160	247255	182186	125197	172176	92104		4 (D)	0.016	0.984
	StP13	221246	191191	115115	160176	255255	180191	197201	176180	9292		1 (A)	0.017	0.983
	StP14	246250	191191	115130	147181	255255	180185	125199	172172	9292		1 (A)	0.02	0.98
	StP15	246246	191195	123123	170181	255255	182182	125201	172176	92104		1 (A)	0.02	0.98
	StP16	221229	191195	123123	147164	255264	182191	117125	172176	9292		4 (D)	0.015	0.985
	StP17	229229	191191	123123	147164	255255	178185	121199	172172	9292		5 (E)	0.019	0.981
	StP18	221221	191191	128128	176181	255255	180180	117197	176180	9292		4 (D)	0.078	0.922
	StP19	246246	191191	115143	147164	255255	182185	121125	172176	9292		4 (D)	0.015	0.985
	StP20	242284	191195	126136	144164	255255	176182	121121	176176	9292		5 (E)	0.031	0.969
	StP21	284284	191195	143143	160160	255255	185186	125203	172176	104104		4 (D)	0.019	0.981
	StP22	221221	191191	123130	147168	255255	176176	183207	164172	92104		4 (D)	0.017	0.983
	StP23	000000	191195	126160	147147	255255	178180	187203	172180	9292		4 (D)	0.229	0.771	0.0735652
